# Supplementary material for: Genomic Deletion of PFKFB3 Decreases In Vivo Tumorigenesis
Source: Cancers (Basel). 2024 Jun 26;16(13):2330. doi: 10.3390/cancers16132330 (PMC11240529; doi:10.3390/cancers16132330)
Supplement: Supplementary file 1 [file cancers-16-02330-s001.zip]

Archive with 1 entries (1 files):
- cancers-3063939-supplementary.pdf
